# Supplementary material for: Synthesis of CaFe2O4-NGO Nanocomposite for Effective Removal of Heavy Metal Ion and Photocatalytic Degradation of Organic Pollutants
Source: Nanomaterials (Basel). 2021 Jun 1;11(6):1471. doi: 10.3390/nano11061471 (PMC8226477; doi:10.3390/nano11061471)
Supplement: Supplementary file 1 [file nanomaterials-11-01471-s001.zip]

Archive with 1 entries (1 files):
- nanomaterials-1223687-supplementary.pdf
